# Supplementary material for: The First Homologous Expression System for the β-Lytic Protease of Lysobacter capsici VKM B-2533T, a Promising Antimicrobial Agent
Source: Int J Mol Sci. 2022 May 20;23(10):5722. doi: 10.3390/ijms23105722 (PMC9145596; doi:10.3390/ijms23105722)
Supplement: Supplementary file 1 [file ijms-23-05722-s001.zip]

Archive with 1 entries (1 files):
- ijms-1710407-supplementary.pdf
